# Supplementary material for: The Mechanism of Ultrasonic Lysis of Enterococcus faecium F11.1G in Repairing LPS-Induced Inflammatory Damage in IECs via RNA-seq and LC-MS
Source: Cells. 2026 Jan 6;15(2):103. doi: 10.3390/cells15020103 (PMC12839353; doi:10.3390/cells15020103)
Supplement: Supplementary file 1 [file cells-15-00103-s001.zip]

Archive with 1 entries (1 files):
- cells-4035905-supplementary.pdf
